# Supplementary material for: SIRT2-mediated deacetylation activates USP22 catalytic function for PD-L1 protein stabilization and tumor immune escape
Source: J Clin Invest. 2026 Jun 2;136(14):e198270. doi: 10.1172/JCI198270 (PMC13367968; doi:10.1172/JCI198270)
Supplement: Supporting data values [file jci-136-198270-s184.xlsx]

## Sheet: Figure 1
Figure 1B		NC	si-SIRT1	si-SIRT2	si-SIRT3	si-SIRT4	si-SIRT5	si-SIRT7	si-SIRT7
	sample1	1	0.791853	0.617263	0.68059	0.78169	0.581558	0.716988	0.69639
	sample2	1	0.521631	0.233119	0.387785	0.590942	0.497496	0.717548	0.564031
	sample3	1	0.795167	0.60474	0.579035	0.776979	0.633954	0.924839	0.75315
Figure 1E	T24 PD-L1 MFI			Figure 1H	MB49 PD-L1 MFI
	WT	KO			WT	KO
	3485	2103			1613.4	546.4
	3519	2008			1694.4	554.4
	3223	2286			1549.4	503.4
Figure 1K	T24 SIRT2 mRNA			Figure 1L	T24 PD-L1 mRNA			Figure 1M	MB49 SIRT2 mRNA			Figure 1N	MB49 PD-L1 mRNA
	WT	KO			WT	KO			WT	KO			WT	KO
	1.00024	0.274604			1.00002	0.850716			1.00023	0.174887			1.0008	1.01484
	1.00009	0.262445			1.0017	1.54863			1.00025	0.234138			1.00151	0.949259
	1.00155	0.205491			1.0022	1.31563			1.00578	0.30802			1.00194	1.36603

## Sheet: Figure 2
Figure 2B		WT			KO				Figure 2F	MB49 PD-L1 MFI				Figure 2G	T24 USP22 mRNA
	usp5	1	1	1	1.3236	0.756876	1.30693			WT	KO	KO+USP22			WT	KO
	usp7	1	1	1	1.06845	0.785949	1.37233			3834	2448	3422			1.00015	0.876324
	usp8	1	1	1	0.820555	0.960059	0.927111			3432	2477	3335			1.00001	1.1082
	usp9x	1	1	1	1.26794	1.32439	0.951374			3761	2044	2967			1.00001	1.1727
	usp20	1	1	1	0.991159	1.02877	0.816507
	usp22	1	1	1	0.367866	0.345388	0.403316
	CSN5	1	1	1	1.04886	1.02986	1.07474

## Sheet: Figure 3
Figure 3D	Hours	Relative Myc-USP22 protein level							Figure 3F	Hours	Relative USP22 protein level
		Myc-USP22+Flag-SIRT2			Myc-USP22						WT			KO
	0	1	1	1	1	1	1			0	1	1	1	1	1	1
	2	0.92192	1.01448	0.951266	0.643689	0.739519	0.625125			2	0.821262	0.882008	0.950842	0.379618	0.310497	0.374575
	4	0.914849	0.994431	0.939641	0.520912	0.635726	0.488889			4	0.682146	0.75134	0.932911	0.291724	0.260527	0.295671
	6	0.906427	0.889428	0.917905	0.510586	0.631188	0.47072			6	0.67616	0.66701	0.923297	0.209758	0.27562	0.262826

## Sheet: Figure 5
Figure 5H	Hours	Relative Myc-USP22 protein level
		WT			K382R			K505R			dKR
	0	1	1	1	1	1	1	1	1	1	1	1	1
	2	0.6604	0.777016	0.492254	0.928463	0.932502	0.910902	0.769641	1.01369	0.941338	0.926484	0.887964	1.03213
	4	0.415199	0.493125	0.504858	0.68477	0.865642	0.854989	0.654166	1.02258	0.947978	0.964965	0.811806	1.07355
Figure 5J	Hours	Relative Myc-USP22 protein level
		WT			K382Q			K505Q			Dkq
	0	1	1	1	1	1	1	1	1	1	1	1	1
	2	0.936903	0.895105	1.14204	0.54932	0.627653	0.939271	0.764181	0.871728	0.997641	0.320379	0.4549	0.540771
	4	0.814316	0.640031	0.922428	0.445373	0.484445	0.540698	0.318062	0.614376	0.704996	0.374272	0.329013	0.409749
Figure 5L	Hours	Relative Myc-USP22 protein level
		Myc-USP22			Myc-USP22+Flag-SIRT2			Myc-C185A+Flag-SIRT2
	0	1	1	1	1	1	1	1	1	1
	2	0.651023	0.720805	0.785508	0.992086	0.9885	1.09303	0.757202	0.609278	0.620956
	4	0.388842	0.76058	0.495918	0.909724	0.996991	0.98789	0.531555	0.305166	0.434667
	6	0.438926	0.636768	0.505826	0.821954	0.994846	0.886838	0.331808	0.379777	0.297902

## Sheet: Figure 6
Figure 6A	Days	MB49
		WT										KO
	0	0	0	0	0	0	0	0	0	0	0	0	0	0	0	0	0	0	0	0	0
	5	50.5334	48.269	48.4605	44.3608	41.07	41.154	39.846	28.8904	26.2964	22.9164	49.9685	47.652	46.0052	35.5493	33.048	33.212	38.025	28.175	21.9062	16.062
	7	60.6041	56.7752	54.5905	50.2334	53.5046	45.4766	44.9575	36.5661	37.3829	34.5502	54.6324	50.145	51.6842	36.1482	35.4019	34.9711	42.3403	30.9512	23.4336	16.6822
	9	83.167	81.9315	80.8367	63.1205	62.5276	52.7009	57.9806	50.4792	45.7776	34.5502	63.878	57.5891	61.6984	37.9795	38.758	38.1438	45.2131	34.0009	24.9036	17.318
	11	144.731	117.369	114.675	118.744	100.568	86.6844	99.4176	88.0547	71.1318	70.5955	82.2403	77.4263	76.7605	48.381	45.7854	46.08	48.441	38.3415	30.7182	19.9657
	13	275.039	176.393	278.377	185.424	175.502	143.657	136.632	148.845	99.4759	98.6596	111.173	102.948	92.3118	56.3342	49.37	54.8006	51.4266	45.4911	32.8976	22.7016
	15	414.988	310.751	486.668	341.152	292.428	172.63	203.906	249.887	122.618	134.856	143.341	126.693	116.191	61.4036	61.5532	61.5636	59.2149	50.625	35.6	25.8981
	17	659.932	818.606	482.826	552.289	413.157	326.946	340.784	371.2	206.248	193.873	164.568	154.216	141.419	71.6672	71.3092	71.0512	65.1377	59.2668	39.2513	31.941
Figure 6C	Tumor Weight (mg)			Figure 6D	PD-L1 MFI			Figure 6F	% CD4+ TILs			Figure 6G	% CD8+ TILs			Figure 6H	% Treg+ in CD4+ TILs
	WT	KO			WT	KO			WT	KO			WT	KO			WT	KO
	852	184			6274	3610			8.41	14.1			22.9	53.9			24.3	20.1
	657	162			6018	3049			7.22	11.6			28.3	50.7			21.5	21.9
	572	92			5867	3285			4.53	14.3			31.1	47.2			22.8	19.3
	498	154			6416	3325			4.12	10.7			21.2	56.2			19.3	22.2
	482	102			5672	3427			14.1	11.4			39.9	38.2			56	23.7
	370	89							13.2	11.9			19.1	48.1			57	23
	362	92							9.37	11.8			16.2	48.3			30.6	22.3
	344	48							14.1	13.1			32.9	49.1			25.5	20.5
	203	44							12.8	15.4			18	55.5			58	15.8
	195	23							10.3	16			31.1	55			52.9	16.9
Figure 6I	% GZMB+ in CD8+ TILs			Figure 6J	% IFN-γ+ in CD8+ TILs			Figure 6K	% TNF-α+ in CD8+ TILs			Figure 6L	% Annexin V+ in CD8+ TILs
	WT	KO			WT	KO			WT	KO			WT	KO
	35	53.3			31	41.5			72.9	85.8			55.2	21.6
	25.5	58.2			19.7	28.7			85.8	86.4			50.5	23.9
	35.8	43.1			17.2	24.9			66.7	69.6			59.1	28
	29.3	59.7			14.4	42.3			58.6	97.4			31	19.6
	11	67.7			8.03	25.4			57.6	97.4			61.9	17.7
	51.1	63.3			39.5	53.5
	26.3	62.9			7.43	55.8
	48.3	72.2			49.2	51
	44.8	40.6			48.7	83.1
	56.8	42.5			61.6	83.8
Figure 6M	% PD-1+LAG3+ in CD8+ TILs			Figure 6N	% PD-1+TIM3+ in CD8+ TILs			Figure 6O	% PD-1+TOX+ in CD8+ TILs			Figure 6P	% PD-1+NR4A1+ in CD8+ TILs
	WT	KO			WT	KO			WT	KO			WT	KO
	18.6	16.9			20.5	19.9			40.3	34.5			25.1	23.1
	24	30.5			28	24			46	15.4			40	22.6
	58.2	27.7			28	16			33.7	23.3			53.4	29.6
	46.8	15.9			27.9	22.3			30.2	19.9			25.9	21.8
	49.2	32.4			32.1	22.5			26.8	11.2			32.4	21

## Sheet: Figure 7
Figure 7B	Days	MB49																					Figure 7C	Tumor Weight (mg)
		WT					WT+PD-L1					KO					KO+PD-L1							WT	WT+PD-L1	KO	KO+PD-L1
	0	0	0	0	0	0	0	0	0	0	0	0	0	0	0	0	0	0	0	0	0			595.33	1104.69	308.68	472.33
	5	42.2684	20.3125	43.5186	39.866	68.3845	27.2	72.044	34.384	37.545	95.731	27.5069	19.5706	21.7422	15.6875	19.4062	61.236	46.6872	31.501	47.808	22.2462			504.46	705.84	273.62	407.48
	7	80.5367	39.625	76.0373	50.732	127.769	110.365	137.446	129.024	34.192	197.67	51.0138	26.1411	37.4844	20.375	24.8125	90.472	53.3745	43.002	60.616	24.4925			436.48	648.31	221.09	357.39
	9	134.073	80.006	109.075	94.464	238.538	208.85	230.4	186.8	107.68	320.01	59.6	43.752	54.192	38.2275	35.8084	151.455	80.204	75.612	107.91	57.712			397.7	557.59	166.71	302.71
	11	284.834	149.167	256.14	221.135	357.784	399.875	461.95	500.597	275.857	563.287	87.9168	60.2822	78.9688	42.75	40.625	224.4	222.924	159.232	257.696	117.158			307.07	511.79	96.83	317.93
	13	360.226	204.82	400.08	353.276	600.857	594.879	674.845	851.947	391.197	1000.54	152.055	100.564	83.9375	61.5	48.25	438.111	256.25	343.784	360.201	156.875
	15	540.436	318.19	683.27	518.616	751.148	791.016	831.868	1023.41	728.305	1540.87	331.736	344.132	225.15	72.7484	57.0941	695.563	376.568	380.62	433.975	244.523
Figure 7F	Days	MB49																					Figure 7H	Tumor Weight (mg)
		WT					WT+USP22					KO					KO+USP22							WT	WT+USP22	KO	KO+USP22
	0	0	0	0	0	0	0	0	0	0	0	0	0	0	0	0	0	0	0	0	0			526	888	106	349
	5	50.5334	43.0155	60.7475	33.212	57.8304	30.634	52.022	44.3608	46.208	66.825	32.1435	48.574	59.9821	36.8078	23.275	63.878	42.1508	41.154	62.622	34.596			456	844	91	327
	7	58.6369	46.24	73.7383	48.074	76.2643	44.8	68.796	51.8669	55.7534	100.22	33.3226	50.5048	62.64	39.1133	25.0304	75.504	50.9053	47.9131	65.709	41.382			335	708	80	221
	9	131.123	87.552	70.756	62.3084	57.6	76.9388	96.768	97.2	97.5	88.434	36.7635	52.0629	66.2576	42.0418	28.1554	74.5537	47.974	57.798	85.054	71.442			287	547	57	314
	11	73.728	136.237	131.4	186.368	84.05	122.304	166.208	137.641	127.809	152.762	42.905	55.7534	72.0599	45.8512	30.871	109.242	117.74	79.38	136.242	114.412			257	325	72	204
	13	234.488	345.116	170.569	120.6	193.393	401.143	345.173	327.023	332.941	180.428	58.761	70.8774	81.0993	57.172	34.0725	381.024	215.296	101.462	178.464	133.209
	15	516.464	397.267	207.603	272.281	283.966	857.088	821.916	670	554.827	282.171	87.3964	90.988	84.4702	69.8562	34.983	290.271	249.714	171.538	272.524	185.513

## Sheet: Figure 8
Figure 8A	Days	MB49																					Figure 8C	Tumor Weight (mg)
		Control					AGK2					PD-1 mAb					Combined							Control	AGK2	PD-1 mAb	Combined
	0	0	0	0	0	0	0	0	0	0	0	0	0	0	0	0	0	0	0	0	0			1296.6	599.791	412.76	163.84
	5	19.193	20.1676	16.9214	24.0206	11.2812	16.285	19.283	33.3524	15.3003	11.3817	19.3003	11.4985	24.9828	13.8379	24.0352	19.3003	11.4985	20.9828	15.8379	24.0352			1161.74	422.377	353.07	120.499
	7	32.386	35.3352	27.8428	48.0411	20.5623	29.5701	34.5661	46.5623	26.6006	21.7634	29.5701	20.997	39.9656	27.6757	40.5661	30.5701	25.997	35.9656	25.6757	45.5661			779	340.883	369.841	122.113
	9	56.772	60.6704	47.6856	76.0822	35.1246	52.1402	64.1321	83.1246	38.2012	33.5268	55.1402	36.994	71.9313	50.3514	79.1321	50.5701	44.247	57.4656	45.1757	67.5661			747.274	250.998	253.498	93.4578
	11	83.5439	106.341	76.3713	120.164	60.2493	84.1201	100.116	120.249	67.1506	56.3134	94.1201	57.08	104.862	70.3134	116.116	67.5701	61.247	74.4656	62.1757	84.5661			652.448	243.648	222.749	82.5577
	13	125.544	250.341	106.371	208.164	100.249	135.637	155.633	185.249	99.6676	99.8303	125.637	79.23	135.555	94.8303	155.633	77.5701	71.247	84.4656	72.1757	94.5661
	15	230.544	355.341	211.371	503.164	175.249	175.154	211.15	260.249	133.184	130.347	155.154	100.16	165.809	115.347	191.15	96.5701	76.247	103.466	91.1757	127.566
	17	370.544	635.341	351.371	703.164	285.249	245.154	295.15	374.249	194.184	190.347	215.154	150.47	225.438	165.347	255.15	107.57	79.247	110.466	92.1757	140.566
	19	534.56	809.27	597.136	964.276	452.062	296.495	360.091	480.399	220.953	210.048	290.911	189.063	274.606	205.186	325.359	117.57	80.947	116.466	93.1757	154.566
	21	779	1161.74	747.274	1296.6	652.448	340.883	422.377	599.791	250.998	243.648	353.07	222.749	369.841	253.498	412.76	120.499	82.5577	122.113	93.4578	163.84
Figure 8E	% CD8+ TILs					Figure 8F	% CD4+ TILs					Figure 8G	% IFN-γ+ in CD8+ TILs					Figure 8H	% GZMB+ in CD8+ TILs
	Control	AGK2	PD-1 mAb	Combined			Control	AGK2	PD-1 mAb	Combined			Control	AGK2	TM	Combined			Control	AGK2	PD-1 mAb	Combined
	6.58	21.1	26.9	41.4			11.5	4.86	9.01	5.26			20.9	41.8	67.3	63.8			10.5	19.2	57.8	86.4
	12.5	38.4	37.4	37.6			4.85	10	9.22	5.67			17.3	41.8	42.9	55.6			20	44.7	45.3	87.2
	15.6	15.3	37.1	40.8			13.3	13.4	3.75	5.99			14.4	53.1	49.8	59.8			6.79	89.8	83.1	89.5
	24.1	37.4	40.9	46.8			8.32	10.4	6.28	5.14			2.47	42.9	49.9	44.4			13.6	39.7	48.8	53.9
	21.4	42.6	39.8	46.8			5.56	9.47	5.42	10.5			35.1	16.7	48.3	75.7			22.3	28.8	52.9	46.5
Figure 8I	Days	MB49																					Figure 8K	Tumor Weight (mg)
		Control					TM					PD-1 mAb					Combined							Control	TM	PD-1 mAb	Combined
	0	0	0	0	0	0	0	0	0	0	0	0	0	0	0	0	0	0	0	0	0			1080	702	693	266
	5	72.4567	68.9012	58.2345	52.3456	48.9012	70.1234	58.9012	62.3456	55.6789	52.3456	68.9012	58.2345	62.6789	52.6789	55.6789	65.6789	55.6789	58.2345	48.9012	52.3456			760	459	427	240
	7	98.2345	92.3456	78.9012	72.6789	68.2345	92.4567	78.2345	82.6789	75.2345	72.6789	88.2345	78.9012	82.3456	72.3456	75.2345	85.2345	72.3456	75.6789	62.3456	68.9012			755	401	366	230
	9	135.679	125.679	105.679	98.2345	92.3456	125.789	102.457	108.901	98.9012	95.2345	115.679	102.457	108.901	95.6789	98.9012	108.901	92.4567	95.6789	75.6789	85.6789			860	471	286	156
	11	225.789	205.679	168.901	155.679	145.679	165.89	135.679	145.679	132.457	125.89	155.89	138.901	148.901	128.901	135.679	135.679	112.346	115.679	82.3456	98.9012			643	255	313	125
	13	415.679	378.901	298.457	268.901	248.901	248.901	198.901	215.89	195.89	185.679	228.901	198.457	218.901	185.679	195.679	158.901	118.901	122.457	84.5678	104.568
	15	665.457	598.457	468.901	425.679	398.457	398.457	258.457	288.901	258.901	235.89	312.457	258.901	288.901	228.901	245.89	172.457	122.457	128.901	85.6789	107.89
	17	845.679	765.89	585.679	528.901	485.679	548.901	298.901	345.679	308.901	278.901	398.901	298.457	328.901	258.901	278.901	185.679	125.679	132.457	86.1234	110.234
	19	1020.09	920.34	681.824	613.498	567.524	693.689	340.411	414.468	357.824	309.219	466.972	330.358	370.609	282.513	305.2	197.765	127.398	135.475	86.528	112.082
Figure 8M	% CD8+ TILs					Figure 8N	% IFN-γ+ in CD8+ TILs					Figure 8O	% GZMB+ in CD8+ TILs
	Control	TM	PD-1 mAb	Combined			Control	TM	PD-1 mAb	Combined			Control	TM	PD-1 mAb	Combined
	15.6	39.8	50	48.2			46.6	88.2	94.2	70.5			41.3	47.8	46.4	39.2
	33.8	38.6	47.6	41			13.5	90.2	70.8	90.4			30.6	53.9	37.4	46.2
	36.1	46	37.7	50.9			13.3	50.4	71.1	79.7			26.2	38.2	49	61.9
	41.6	44.8	48	53.1			8.03	65	75.2	71.3			31.7	38.3	44.4	42.5
	42.8	39.5	42.4	53.6			9.91	35.9	86.7	89.9			32.8	48.4	50.4	46

## Sheet: Figure 9
Figure 9A	Days	MB49																					Figure 9C	Tumor Weight (mg)
		Control					AGK2					S02					Combined							Control	AGK2	S02	Combined
	0	0	0	0	0	0	0	0	0	0	0	0	0	0	0	0	0	0	0	0	0			954	551	497	129
	5	13.5288	16.0237	18.3167	19.0225	23.7275	13.7812	15.3375	17.725	21.1225	24.4025	14.095	15.06	17.89	22.7525	25.5675	14.7188	14.9388	17.9425	24.0875	26.34			973	478	388	73
	7	32.386	35.3352	27.8428	48.0411	20.5623	29.4375	35.45	36.3125	27.0575	20.8562	31.8125	20.8113	36.145	27.5625	32.8335	32.7549	25.997	30.675	30.12	43.0425			759	358	263	91
	9	51.9075	52.6525	43.1962	44.2425	38.3638	46.4175	53.8825	48.435	48.7587	34.44	49.0225	48.1075	44.34	46.0412	36.4975	50.04	51.5875	40.1225	41.0412	37.385			799	197	187	99
	11	78.4025	123.655	45.8675	102.843	76.7275	76.9925	70.0275	97.5175	61.3575	64.595	71.0025	76.7275	60.3825	54.3775	86.3925	70.7325	72.995	45.7525	45.4825	55.2175			650	164	141	40.4
	13	110.25	84.49	166.49	320.98	420.83	217.51	117.75	122.7	163.32	153.87	128.19	166.85	56.38	245.43	108.23	100.735	50.6468	35.69	52.3494	81.4374
	15	588.57	328.33	390.07	286.61	411.37	155.097	210.612	97.6144	411.286	340.101	217.51	117.75	122.7	163.32	153.87	100.735	79.4234	50.1982	52.3494	81.4374
	17	807.538	429.994	636.426	652.349	391.487	130.868	375.991	112.695	485.577	375.061	319.705	117.755	220.719	166.415	153.872	57.9104	107.408	48.8022	106.536	84.8007
	19	1051.84	937.054	810.862	935.965	444.309	161.487	393.071	182.614	649.888	621.704	564.972	264.615	347.373	160.045	152.832	35.525	134.389	61.4349	98.7101	88.2269
Figure 9E	% CD4+ TILs					Figure 9F	% CD8+ TILs					Figure 9H	% FOXP3+ in CD4+ TILs
	Control	AGK2	S02	Combined			Control	AGK2	S02	Combined			Control	AGK2	S02	Combined
	8.2	7.62	13.4	12.6			9.66	45.6	50.8	58.3			31.2	26.9	38.7	16.3
	10	13.8	11	12.1			17.9	52.8	54.2	50.6			55.5	32	23	18.4
	9.74	10.2	10.2	14.6			29.8	38.4	46.5	54.8			58.9	31.1	30.4	17.1
	4.69	9.83	8.19	8.39			29.8	52.6	54	49.2			28.5	54.3	22.6	25.3
	8.89	11.4	12.1	13.2			30.9	45.9	39.8	58.7			55.9	39.3	34.7	40
Figure 9J	% GZMB+ in CD8+ TILs					Figure 9K	% IFN-γ+ in CD8+ TILs					Figure 9L	% GZMB+CD8+ in CD45+ TILs					Figure 9M	% IFN-γ+CD8+ in CD45+ TILs
	Control	AGK2	S02	Combined			Control	AGK2	S02	Combined			Control	AGK2	S02	Combined			Control	AGK2	S02	Combined
	17.1	39.4	65.6	35.9			12.2	53.4	34.3	75.4			1.65186	17.9664	33.3248	20.9297			1.17852	24.3504	17.4244	43.9582
	28.5	53.4	52.4	75.5			12.6	25.2	35.6	49.4			5.1015	28.1952	28.4008	38.203			2.2554	13.3056	19.2952	24.9964
	41.4	46.1	30.8	74.1			32.5	28.9	67.3	42.6			12.3372	17.7024	14.322	40.6068			9.685	11.0976	31.2945	23.3448
	38.2	53.6	73.5	40.6			26.9	24.4	39.8	48.4			11.3836	28.1936	39.69	19.9752			8.0162	12.8344	21.492	23.8128
	37.8	29.3	54.7	69.4			27.5	48.3	35.4	39.8			11.6802	13.4487	21.7706	40.7378			8.4975	22.1697	14.0892	23.3626

## Sheet: Figure 10
Figure 10B	SIRT2 (IOD/area)			PD-L1 (IOD/area)			USP22 (IOD/area)			Percentage of CD8-positive cells			Figure 10C	SIRT2	USP22		Figure 10D	SIRT2	PD-L1		Figure 10E	USP22	PD-L1		Figure 10F	SIRT2	CD8		Figure 10H	Percentage of SIRT2-positive cells			Percentage of PD-L1-positive cells			Percentage of USP22-positive cells			Percentage of CD8-positive cells			Figure 10I	SIRT2	PD-L1		Figure 10J	SIRT2	USP22
	Para	cancer		Para	cancer		Para	cancer		Para	cancer			2.01	28.04			2.01	19.78			28.04	19.78			2.01	0.01			Para	cancer		Para	cancer		Para	cancer		Para	cancer			0.0511945	0.197952			0.0511945	0.552901
	6.06	2.01		23.2	19.78		38.93	28.04		0.0265	0.01			1.6	82.35			1.6	18.65			82.35	18.65			1.6	0.0951			0.0934554	0.0511945		0.0177482	0.197952		0.0818081	0.552901		0.0127648	0.00807175			0.00219131	0.399581			0.00219131	0.0318216
	5.12	1.6		8.45	18.65		25.03	82.35		0.0395	0.0951			2.29	78.19			2.29	47.43			78.19	47.43			2.29	0.0058			0.107843	0.00219131		0.0305011	0.399581		0.0389434	0.0318216		0.00604627	0.0286335			0.46723	0.834838			0.46723	0.944946
	8.49	2.29		8.4	47.43		23.79	78.19		0.0171	0.0058			8.75	67.44			8.75	46.43			67.44	46.43			8.75	0.0053			0.224683	0.46723		0.0110713	0.834838		0.167047	0.944946		0.00386349	0.224864			0.624964	0.382319			0.624964	0.850131
	6.26	8.75		8.12	46.43		24.74	67.44		0.0065	0.0053			10.5	51.17			10.5	39.93			51.17	39.93			10.5	0.2653			0.290941	0.624964		0.0182927	0.382319		0.0651132	0.850131		0.00300558	0.0115989			0.153439	0.800523			0.153439	0.741166
	7.54	10.5		15.37	39.93		24.84	51.17		0.0492	0.2653			7.41	64.77			7.41	24.99			64.77	24.99			7.41	0.0033			0.42421	0.153439		0.0391786	0.800523		0.0543096	0.741166		0.0026469	0.00126569			0.737459	0.917487			0.737459	0.96015
	7.55	7.41		10.15	24.99		32.99	64.77		0.0024	0.0033			13.76	53.15			13.76	51			53.15	51			13.76	0.0877			0.10433	0.737459		0.0900481	0.917487		0.0810283	0.96015		0.061739	0.143723			0.567248	0.511493			0.567248	0.910743
	8.46	13.76		10.73	51		37.64	53.15		0.0024	0.0877			10.35	53.16			10.35	45.34			53.16	45.34			10.35	0.2371			0.270477	0.567248		0.0364536	0.511493		0.235824	0.910743		0.00730689	0.00538698			0.360042	0.65675			0.360042	0.878091
	9.41	10.35		9.26	45.34		29.1	53.16		0.0033	0.2371			4.97	49.15			4.97	32.52			49.15	32.52			4.97	0.0514			0.240406	0.360042		0.0358389	0.65675		0.216936	0.878091		0.0201893	0.00213904			0.0877706	0.321286			0.0877706	0.935681
	8.76	4.97		13.33	32.52		29.69	49.15		0.0045	0.0514			7.1	20.17			7.1	12.54			20.17	12.54			7.1	0.0057			0.10495	0.0877706		0.0483734	0.321286		0.212164	0.935681		0.0286372	0.0560969			0.352431	0.0319734			0.352431	0.562789
	10.07	7.1		13.56	12.54		25.45	20.17		0.0068	0.0057			1.14	18.27			1.14	15.41			18.27	15.41			1.14	0.0051			0.0847247	0.352431		0.131083	0.0319734		0.748258	0.562789		0.0124033	0.0013089			0.324769	0.0635417			0.324769	0.0675347
	6.44	1.14		10.08	15.41		29.45	18.27		0.0059	0.0051			9.24	25.42			9.24	23.95			25.42	23.95			9.24	0.1041			0.0886398	0.324769		0.0117168	0.0635417		0.0863474	0.0675347		0.00448542	0.023714			0.368421	0.221053			0.368421	0.305263
	6.43	9.24		9.83	23.95		20.79	25.42		0.005	0.1041			9.36	73.29			9.36	45.68			73.29	45.68			9.36	0.068			0.00941391	0.368421		0.00880656	0.221053		0.0318858	0.305263		0.004245	0.0621014			0.554116	0.88772			0.554116	0.968672
	6.37	9.36		11.44	45.68		26.1	73.29		0.004	0.068			3.94	51.66			3.94	24.38			51.66	24.38			3.94	0.0727			0.28582	0.554116		0.0854512	0.88772		0.236832	0.968672		0.0190406	0.0183826			0.256008	0.266744			0.256008	0.901809
	10.45	3.94		15.71	24.38		32.12	51.66		0.0346	0.0727			19.89	40.45			19.89	39.81			40.45	39.81			19.89	0.0145			0.275974	0.256008		0.0311688	0.266744		0.0198052	0.901809		0.0012945	0.0202055			0.114274	0.542185			0.114274	0.638437
	6.7	19.89		8.17	39.81		19.38	40.45		0.0023	0.0145			5.38	76.08			5.38	45.79			76.08	45.79			5.38	0.0115			0.206744	0.114274		0.0106977	0.542185		0.13	0.638437		0.00645905	0.000988794			0.61663	0.490813			0.61663	0.38991
	7.72	5.38		7.22	45.79		30	76.08		0.0026	0.0115			7.31	59.27			7.31	29.99			59.27	29.99			7.31	0.0396			0.111827	0.61663		0.00368155	0.490813		0.0920387	0.38991		0.00273723	0.00967785			0.0236481	0.062904			0.0236481	0.271165
	8.03	7.31		12.05	29.99		33.33	59.27		0.001	0.0396			15.3	80.4			15.3	41.56			80.4	41.56			15.3	0.0234			0.23938	0.0236481		0.0216225	0.062904		0.14737	0.271165		0.0478219	0.0361611			0.0359231	0.169069			0.0359231	0.578216
	9.7	15.3		8.14	41.56		24.03	80.4		0.0118	0.0234			8.81	22.99			8.81	14.32			22.99	14.32			8.81	0.0313			0.357607	0.0359231		0.0732553	0.169069		0.301257	0.578216		0.00512601	0.0481369			0.655722	0.655722			0.655722	0.817073
	8.11	8.81		6.53	14.32		16.82	22.99		0.0017	0.0313			16.01	46.02			16.01	51.03			46.02	51.03			16.01	0.0194			0.261652	0.655722		0.0263872	0.655722		0.182244	0.817073		0.00542139	0.130979			0.047986	0.184819			0.047986	0.77083
	10.88	16.01		9.01	51.03		26.81	46.02		0.0033	0.0194			22.44	57.18			22.44	44.64			57.18	44.64			22.44	0.0335			0.483594	0.047986		0.0135417	0.184819		0.298177	0.77083		0.00208279	0.00539326			0.0253438	0.53472			0.0253438	0.717241
	9.05	22.44		11.72	44.64		18.46	57.18		0.0027	0.0335			5.26	78.98			5.26	24.24			78.98	24.24			5.26	0.0434			0.0958034	0.0253438		0.0160133	0.53472		0.061016	0.717241		0.00299401	0.00450014			0.0750938	0.254937			0.0750938	0.0479864
	10.5	5.26		15.64	24.24		33.49	78.98		0.0084	0.0434			4.94	12.39			4.94	23.33			12.39	23.33			4.94	0.0084			0.188745	0.0750938		0.0123301	0.254937		0.0455264	0.0479864		0.00347332	0.0155243			0.727629	0.634227			0.727629	0.807451
	5.88	4.94		9	23.33		26.12	12.39		0.0047	0.0084			9.83	63.05			9.83	8.97			63.05	8.97			9.83	0.0218			0.262094	0.727629		0.020222	0.634227		0.161776	0.807451		0.00157295	0.0131148			0.824972	0.574972			0.824972	0.705072
	8.86	9.83		11.51	8.97		22.85	63.05		0.001	0.0218			10.6	37.52			10.6	26.28			37.52	26.28			10.6	0.0177			0.169028	0.824972		0.0158769	0.574972		0.0630191	0.705072		0.00312575	0.159644			0.385729	0.428442			0.385729	0.818191
	6.17	10.6		12.96	26.28		26.79	37.52		0.002	0.0177			11.73	75.81			11.73	31.31			75.81	31.31			11.73	0.1778			0.173391	0.385729		0.0643777	0.428442		0.107582	0.818191		0.0280112	0.126961			0.535387	0.700467			0.535387	0.921755
	12.55	11.73		11.53	31.31		24.27	75.81		0.0358	0.1778			7.5	33.71			7.5	21.45			33.71	21.45			7.5	0.2718			0.246138	0.535387		0.0251375	0.700467		0.0471328	0.921755		0.00546306	0.0101163			0.946868	0.230083			0.946868	0.976128
	8.19	7.5		9.83	21.45		25.54	33.71		0.0017	0.2718			18.42	76.02			18.42	39.37			76.02	39.37			18.42	0.0191			0.336013	0.946868		0.0623794	0.230083		0.110611	0.976128		0.00505849	0.0226851			0.0182149	0.124469			0.0182149	0.285974
	8.73	18.42		7.91	39.37		33.3	76.02		0.0008	0.0191			3.96	23.1			3.96	12.66			23.1	12.66			3.96	0.0553			0.357201	0.0182149		0.0417227	0.124469		0.254643	0.285974		0.00828213	0.048073			0.042807	0.788509			0.042807	0.844035
	9.21	3.96		11.13	12.66		22.99	23.1		0.0026	0.0553			7.66	66.86			7.66	48.33			66.86	48.33			7.66	0.1761			0.580186	0.042807		0.125911	0.788509		0.259775	0.844035		0.012056	0.00673401			0.522053	0.809944			0.522053	0.916399
	10.81	7.66		13.09	48.33		29.78	66.86		0.0012	0.1761			26.45	57.29			26.45	48.67			57.29	48.67			26.45	0.0277			0.1794	0.522053		0.0220019	0.809944		0.108317	0.916399		0.00386194	0.0178809			0.00122065	0.450884			0.00122065	0.150488
	7.18	26.45		12.17	48.67		20.27	57.29		0.0026	0.0277			3.91	26.3			3.91	29.99			26.3	29.99			3.91	0.0301			0.129288	0.00122065		0.0258577	0.450884		0.0558116	0.150488		0.00363636	0.00164631			0.0231758	0.323543			0.0231758	0.879532
	6.45	3.91		10.04	29.99		21.13	26.3		0.0062	0.0301			6.53	40.28			6.53	17.22			40.28	17.22			6.53	0.2279			0.265188	0.0231758		0.0513366	0.323543		0.0732078	0.879532		0.00530035	0.0539917			0.309232	0.624274			0.309232	0.673983
	6.6	6.53		9.05	17.22		26.68	40.28		0.0031	0.2279			16.58	65.78			16.58	42.19			65.78	42.19			16.58	0.048			0.213825	0.309232		0.0198157	0.624274		0.066129	0.673983		0.00206233	0.0616492			0.833483	0.505131			0.833483	0.540045
	7.5	16.58		9.7	42.19		21.37	65.78		0.0022	0.048			13.42	54.22			13.42	27.47			54.22	27.47			13.42	0.1209			0.0825931	0.833483		0.0723871	0.505131		0.106407	0.540045		0.0660896	0.0110628			0.124333	0.802044			0.124333	0.723604
	8.05	13.42		8.03	27.47		30.13	54.22		0.0027	0.1209			6.38	67.26			6.38	46.78			67.26	46.78			6.38	0.013			0.161915	0.124333		0.014125	0.802044		0.0855349	0.723604		0.0130685	0.0103821			0.131915	0.257181			0.131915	0.730053
	7.97	6.38		9.32	46.78		22.39	67.26		0.0078	0.013			30.27	56.22			30.27	46.09			56.22	46.09			30.27	0.0148			0.348852	0.131915		0.0431548	0.257181		0.122236	0.730053		0.00784563	0.122813			0.565131	0.519925			0.565131	0.598506
	7.35	30.27		12.3	46.09		33.23	56.22		0.0423	0.0148			13.03	46.82			13.03	23.62			46.82	23.62			13.03	0.0413			0.107701	0.565131		0.0329639	0.519925		0.0525718	0.598506		0.00339751	0.0352359			0.714521	0.0823181			0.714521	0.507079
	8.86	13.03		9.3	23.62		32.77	46.82		0.0019	0.0413			14.06	59.72			14.06	36.92			59.72	36.92			14.06	0.064			0.302018	0.714521		0.0457125	0.0823181		0.263871	0.507079		0.0128326	0.0512579			0.146055	0.0633536			0.146055	0.133915
	8.83	14.06		10.02	36.92		26.72	59.72		0.004	0.064			6.33	62.58			6.33	45.87			62.58	45.87			6.33	0.0005			0.255529	0.146055		0.0112941	0.0633536		0.0543529	0.133915		0.014259	0.0664899			0.699731	0.850578			0.699731	0.92727
	11.31	6.33		14.33	45.87		27.04	62.58		0.0012	0.0005			8.46	33.81			8.46	26.13			33.81	26.13			8.46	0.0521			0.322681	0.699731		0.0403906	0.850578		0.105193	0.92727		0.0053027	0.0208065			0.156252	0.384673			0.156252	0.709317
	6.96	8.46		11.71	26.13		24.35	33.81		0.076	0.0521			15.66	80.68			15.66	36.31			80.68	36.31			15.66	0.0107			0.369908	0.156252		0.0647338	0.384673		0.12097	0.709317		0.00822943	0.000566164			0.050252	0.761699			0.050252	0.459755
	6.69	15.66		8	36.31		21.78	80.68		0.0047	0.0107			10.82	37.53			10.82	24.2			37.53	24.2			10.82	0.0892			0.127056	0.050252		0.0322511	0.761699		0.0867965	0.459755		0.0128673	0.00262797			0.0156266	0.180307			0.0156266	0.374336
	8.57	10.82		8.34	24.2		22.5	37.53		0.0203	0.0892			19.73	74.23			19.73	29.3			74.23	29.3			19.73	0.0044			0.200883	0.0156266		0.12362	0.180307		0.160144	0.374336		0.00705053	0.00467704			0.555449	0.888623			0.555449	0.818632
	7.4	19.73		7.65	29.3		19.81	74.23		0.0059	0.0044			8.57	64.39			8.57	29.61			64.39	29.61			8.57	0.0657			0.155685	0.555449		0.0571607	0.888623		0.0411557	0.818632		0.0194992	0.0211301			0.156633	0.384058			0.156633	0.309922
	8.61	8.57		8.37	29.61		33.41	64.39		0.0022	0.0657			14.12	38			14.12	30.85			38	30.85			14.12	0.0588			0.141047	0.156633		0.123049	0.384058		0.117539	0.309922		0.0833958	0.0558819			0.0915313	0.158954			0.0915313	0.432424
	9.18	14.12		12.95	30.85		24.77	38		0.0408	0.0588			24.31	57.42			24.31	30.55			57.42	30.55			24.31	0.0234			0.311984	0.0915313		0.0255791	0.158954		0.239476	0.432424		0.00276735	0.0624039			0.636818	0.0876399			0.636818	0.186235
	11.47	24.31		10.09	30.55		22.78	57.42		0.0068	0.0234			12.33	61.56			12.33	38.22			61.56	38.22			12.33	0.0359			0.158135	0.636818		0.03961	0.0876399		0.183425	0.186235		0.0152269	0.000899648			0.443266	0.221002			0.443266	0.661871
	8.52	12.33		8.38	38.22		24.31	61.56		0.0069	0.0359			6.48	75.84			6.48	53.18			75.84	53.18			6.48	0.0297			0.230699	0.443266		0.0252757	0.221002		0.0827206	0.661871		0.00456934	0.0817402			0.783679	0.896023			0.783679	0.863049
	8.64	6.48		9.72	53.18		22.66	75.84		0.0128	0.0297			2.38	35.67			2.38	22.83			35.67	22.83			2.38	0.0001			0.249638	0.783679		0.0307335	0.896023		0.124674	0.863049		0.0106751	0.00664661			0.232268	0.650496			0.232268	0.715178
	12.02	2.38		14.95	22.83		29.55	35.67		0.0039	0.0001			2.15	44.71			2.15	18.58			44.71	18.58			2.15	0.0118			0.186842	0.232268		0.127008	0.650496		0.161357	0.715178		0.0547347	0.0376597			0.315169	0.243371			0.315169	0.268681
	6.11	2.15		9.57	18.58		17.13	44.71		0.0092	0.0118			3.3	27.09			3.3	20.12			27.09	20.12			3.3	0.1228			0.201531	0.315169		0.0274943	0.243371		0.142857	0.268681		0.00837521	0.00285942			0.913821	0.88911			0.913821	0.905749
	6.98	3.3		8.51	20.12		20.86	27.09		0.0018	0.1228			11.42	28.17			11.42	36.47			28.17	36.47			11.42	0.0017			0.218325	0.913821		0.0333187	0.88911		0.105217	0.905749		0.00744471	0.00837807			0.00218341	0.0316217			0.00218341	0.161271
	7.73	11.42		8.23	36.47		22.64	28.17		0.0029	0.0017			2.61	59.37			2.61	17.66			59.37	17.66			2.61	0.0021			0.138796	0.00218341		0.0372476	0.0316217		0.0707704	0.161271		0.00205033	0.00889303			0.454217	0.710836			0.454217	0.655982
	8.8	2.61		8.69	17.66		20.25	59.37		0.0034	0.0021			10.01	58.13			10.01	16.49			58.13	16.49			10.01	0.0863			0.363324	0.454217		0.0976449	0.710836		0.109817	0.655982		0.0106632	0.0222802			0.0458592	0.898035			0.0458592	0.645389
	8.43	10.01		7.43	16.49		28.78	58.13		0.0033	0.0863			9.01	48.45			9.01	69.68			48.45	69.68			9.01	0.2624			0.202999	0.0458592		0.0331244	0.898035		0.234333	0.645389		0.00262697	0.223596			0.727415	0.799464			0.727415	0.96767
	10.19	9.01		7.34	69.68		28.08	48.45		0.0019	0.2624			18.88	51.98			18.88	22.48			51.98	22.48			18.88	0.1503			0.395528	0.727415		0.0231056	0.799464		0.208447	0.96767		0.0108565	0.0560092			0.0533971	0.318552			0.0533971	0.470148
	12.5	18.88		10.95	22.48		27.59	51.98		0.0146	0.1503			2.91	26.58			2.91	21.16			26.58	21.16			2.91	0.1329			0.219868	0.0533971		0.0409865	0.318552		0.114623	0.470148		0.00370995	0.00217809			0.125	0.291667			0.125	0.25
	11.45	2.91		9.89	21.16		20.25	26.58		0.005	0.1329			32.96	65.64			32.96	26.04			65.64	26.04			32.96	0.0193			0.160506	0.125		0.0263291	0.291667		0.0405063	0.25		0.00173913	0.00137112			0.10419	0.125142			0.10419	0.104757
	12.58	32.96		10.36	26.04		22.88	65.64		0.0052	0.0193			9.8	60.09			9.8	29.02			60.09	29.02			9.8	0.0669			0.147587	0.10419		0.0598325	0.125142		0.181492	0.104757		0.00470958	0.0199181			0.397649	0.61519			0.397649	0.700362
	10.55	9.8		9.81	29.02		20.91	60.09		0.0029	0.0669			3.11	50.29			3.11	23.06			50.29	23.06			3.11	0.1099			0.171226	0.397649		0.0666238	0.61519		0.307692	0.700362		0.0169981	0.0226215			0.154394	0.376722			0.154394	0.365558
	7.23	3.11		7.64	23.06		15.04	50.29		0.0102	0.1099			9.62	53.3			9.62	33.47			53.3	33.47			9.62	0.0382			0.254919	0.154394		0.0280262	0.376722		0.216756	0.365558		0.00893655	0.00240485			0.410021	0.592775			0.410021	0.7603
	6.37	9.62		18.92	33.47		26.3	53.3		0.0007	0.0382			6.57	44.75			6.57	29.54			44.75	29.54			6.57	0.0091			0.365222	0.410021		0.0764823	0.592775		0.105879	0.7603		0.00298137	0.0328908			0.220147	0.641094			0.220147	0.654436
	7.68	6.57		7.67	29.54		26.54	44.75		0.002	0.0091			7.16	47.81			7.16	33.65			47.81	33.65			7.16	0.1785			0.169977	0.220147		0.0346995	0.641094		0.0346995	0.654436		0.00574282	0.00843156			0.811913	0.754974			0.811913	0.496934
	8.17	7.16		11.11	33.65		35.58	47.81		0.0166	0.1785			13.26	48.29			13.26	23.72			48.29	23.72			13.26	0.0063			0.3246	0.811913		0.0290804	0.754974		0.172911	0.496934		0.00365059	0.0556214			0.157232	0.032526			0.157232	0.496332
	9.92	13.26		9.15	23.72		25.98	48.29		0.0048	0.0063			9.75	54.13			9.75	16.2			54.13	16.2			9.75	0.0103			0.333909	0.157232		0.139344	0.032526		0.286022	0.496332		0.00211327	0.0101275			0.835809	0.748726			0.835809	0.933086
	10.75	9.75		12.41	16.2		21.75	54.13		0.0036	0.0103			18.47	26.37			18.47	44.04			26.37	44.04			18.47	0.0782			0.326978	0.835809		0.0819579	0.748726		0.25868	0.933086		0.0103758	0.0126085			0.311997	0.41665			0.311997	0.477911
	9.63	18.47		9.62	44.04		40.5	26.37		0.0047	0.0782			19.05	42.4			19.05	24.93			42.4	24.93			19.05	0.0071			0.463415	0.311997		0.110118	0.41665		0.205506	0.477911		0.0150682	0.125291			0.213431	0.739029			0.213431	0.63863
	12.8	19.05		11.88	24.93		27.54	42.4		0.0025	0.0071			7.78	56.19			7.78	32.55			56.19	32.55			7.78	0.0639			0.170847	0.213431		0.041806	0.739029		0.092252	0.63863		0.0057995	0.0208871			0.666667	0.169877			0.666667	0.491852
	9.28	7.78		12.62	32.55		38.89	56.19		0.0062	0.0639			5.86	24.83			5.86	31.66			24.83	31.66			5.86	0.0058			0.125426	0.666667		0.161425	0.169877		0.124668	0.491852		0.0135279	0.0435928			0.89462	0.397691			0.89462	0.875706
	9.87	5.86		11.84	31.66		20.78	24.83		0.0056	0.0058			6.06	38.93			6.06	23.2			38.93	23.2							0.171078	0.89462		0.0396975	0.397691		0.14603	0.875706		0.0284914	0.0823274
														5.12	25.03			5.12	8.45			25.03	8.45
														8.49	23.79			8.49	8.4			23.79	8.4
														6.26	24.74			6.26	8.12			24.74	8.12
														7.54	24.84			7.54	15.37			24.84	15.37
														7.55	32.99			7.55	10.15			32.99	10.15
														8.46	37.64			8.46	10.73			37.64	10.73
														9.41	29.1			9.41	9.26			29.1	9.26
														8.76	29.69			8.76	13.33			29.69	13.33
														10.07	25.45			10.07	13.56			25.45	13.56
														6.44	29.45			6.44	10.08			29.45	10.08
														6.43	20.79			6.43	9.83			20.79	9.83
														6.37	26.1			6.37	11.44			26.1	11.44
														10.45	32.12			10.45	15.71			32.12	15.71
														6.7	19.38			6.7	8.17			19.38	8.17
														7.72	30			7.72	7.22			30	7.22
														8.03	33.33			8.03	12.05			33.33	12.05
														9.7	24.03			9.7	8.14			24.03	8.14
														8.11	16.82			8.11	6.53			16.82	6.53
														10.88	26.81			10.88	9.01			26.81	9.01
														9.05	18.46			9.05	11.72			18.46	11.72
														10.5	33.49			10.5	15.64			33.49	15.64
														5.88	26.12			5.88	9			26.12	9
														8.86	22.85			8.86	11.51			22.85	11.51
														6.17	26.79			6.17	12.96			26.79	12.96
														12.55	24.27			12.55	11.53			24.27	11.53
														8.19	25.54			8.19	9.83			25.54	9.83
														8.73	33.3			8.73	7.91			33.3	7.91
														9.21	22.99			9.21	11.13			22.99	11.13
														10.81	29.78			10.81	13.09			29.78	13.09
														7.18	20.27			7.18	12.17			20.27	12.17
														6.45	21.13			6.45	10.04			21.13	10.04
														6.6	26.68			6.6	9.05			26.68	9.05
														7.5	21.37			7.5	9.7			21.37	9.7
														8.05	30.13			8.05	8.03			30.13	8.03
														7.97	22.39			7.97	9.32			22.39	9.32
														7.35	33.23			7.35	12.3			33.23	12.3
														8.86	32.77			8.86	9.3			32.77	9.3
														8.83	26.72			8.83	10.02			26.72	10.02
														11.31	27.04			11.31	14.33			27.04	14.33
														6.96	24.35			6.96	11.71			24.35	11.71
														6.69	21.78			6.69	8			21.78	8
														8.57	22.5			8.57	8.34			22.5	8.34
														7.4	19.81			7.4	7.65			19.81	7.65
														8.61	33.41			8.61	8.37			33.41	8.37
														9.18	24.77			9.18	12.95			24.77	12.95
														11.47	22.78			11.47	10.09			22.78	10.09
														8.52	24.31			8.52	8.38			24.31	8.38
														8.64	22.66			8.64	9.72			22.66	9.72
														12.02	29.55			12.02	14.95			29.55	14.95
														6.11	17.13			6.11	9.57			17.13	9.57
														6.98	20.86			6.98	8.51			20.86	8.51
														7.73	22.64			7.73	8.23			22.64	8.23
														8.8	20.25			8.8	8.69			20.25	8.69
														8.43	28.78			8.43	7.43			28.78	7.43
														10.19	28.08			10.19	7.34			28.08	7.34
														12.5	27.59			12.5	10.95			27.59	10.95
														11.45	20.25			11.45	9.89			20.25	9.89
														12.58	22.88			12.58	10.36			22.88	10.36
														10.55	20.91			10.55	9.81			20.91	9.81
														7.23	15.04			7.23	7.64			15.04	7.64
														6.37	26.3			6.37	18.92			26.3	18.92
														7.68	26.54			7.68	7.67			26.54	7.67
														8.17	35.58			8.17	11.11			35.58	11.11
														9.92	25.98			9.92	9.15			25.98	9.15
														10.75	21.75			10.75	12.41			21.75	12.41
														9.63	40.5			9.63	9.62			40.5	9.62
														12.8	27.54			12.8	11.88			27.54	11.88
														9.28	38.89			9.28	12.62			38.89	12.62
														9.87	20.78			9.87	11.84			20.78	11.84
[truncated: 6 more columns]

## Sheet: Figure S1
Figure S1A	T24 PD-L1 MFI			Figure S1B	MB49 PD-L1 MFI
	WT	KO			WT	KO
	41.611	16.091			42.943	30.842
	51.324	16.173			53.561	31.607
	42.329	14.823			46.831	32.303

[truncated: 6 more sheets: Figure S2, Figure S7, Figure S8, Figure S11, Figure S12, Figure S14]
